# Supplementary material for: Possibilities and Limitations of the Sono-Fenton Process Using Mid-High-Frequency Ultrasound for the Degradation of Organic Pollutants
Source: Molecules. 2023 Jan 22;28(3):1113. doi: 10.3390/molecules28031113 (PMC9919913; doi:10.3390/molecules28031113)
Supplement: Supplementary file 1 [file molecules-28-01113-s001.zip]

Archive with 1 entries (1 files):
- molecules-2101986-supplementary.pdf
